# Supplementary material for: Dual Energy X-ray Absorptiometry (DEXA) as a longitudinal outcome measure of cancer-related muscle wasting in mice
Source: PLoS One. 2020 Jun 19;15(6):e0230695. doi: 10.1371/journal.pone.0230695 (PMC7304564; doi:10.1371/journal.pone.0230695)
Supplement: S1 Data — (XLSX) [file pone.0230695.s001.xlsx]

## Sheet: Observer Data
Mouse #	Observer 1	Observer 1		Observer 2	Observer 2
	1st Scan	2nd Scan	Average	1st Scan	2nd Scan	Average
5W1	0.192139	0.190862	0.191501	0.18527	0.189565	0.187418
5W2	0.199428	0.197257	0.198342	0.216728	0.202934	0.209831
5W3	0.165815	0.165827	0.165821	0.17334	0.169492	0.171416
5W4	0.199563	0.200522	0.200043	0.213151	0.198964	0.206058
8W1	0.242394	0.24842	0.245407	0.26402	0.251032	0.257526
8W2	0.228736	0.233101	0.230919	0.240009	0.236505	0.238257
8W3	0.211439	0.216039	0.213739	0.224601	0.216478	0.22054
8W4	0.204577	0.209379	0.206978	0.205114	0.207259	0.206187
10W1	0.20648	0.222726	0.214603	0.199959	0.213141	0.20655
10W2	0.222546	0.222235	0.22239	0.230012	0.225872	0.227942
10W3	0.228791	0.237093	0.232942	0.235602	0.233045	0.234324
10W4	0.240733	0.248874	0.244803	0.253039	0.240561	0.2468
12W1	0.229081	0.239663	0.234372	0.224976	0.235105	0.230041
12W2	0.225208	0.23368	0.229444	0.221426	0.227168	0.224297
12W3	0.228889	0.241654	0.235272	0.235751	0.234692	0.235221
12W4	0.259122	0.257568	0.258345	0.2615	0.258326	0.259913
15W1	0.23453	0.246845	0.240687	0.234101	0.242159	0.23813
15W2	0.235012	0.241684	0.238348	0.261596	0.239257	0.250426
15W3	0.24392	0.257136	0.250528	0.226748	0.248215	0.237482
15W4	0.224737	0.227053	0.225895	0.221782	0.22679	0.224286

## Sheet: TA_DEXA mass_Aged Mice (n=4_gp)
Mouse #	TA (mg)	Bodyweight	DEXA_Lower Limb (g)	DEXA_Whole Body (g)
5W1	26.3	17	0.192	13.29
5W2	24.2	16	0.198	13.88
5W3	23.5	14	0.166	11.8
5W4	24	16	0.2	13.81
8W1	32.8	19	0.245	16.11
8W2	34	19	0.231	16.9
8W3	30.3	18	0.214	15.47
8W4	29.1	18	0.207	14.81
12W1	36.3	20	0.234	16.58
12W2	39.2	20	0.229	16.07
12W3	39.3	21	0.235	17.72
12W4	39.7	20	0.258	17.1
18W1	38.5	24	0.295523	18.64
18W2	37.3	22	0.280272	17.25
18W3	35.1	21	0.276243	17.44
18W4	36.9	23	0.286183	18.3
22W1	36.2	21	0.262793	16.7
22W2	39	21	0.266171	17.5
22W3	42	26	0.278703	19.14
22W4	36.5	23	0.276404	17.82

## Sheet: TA_DEXA mass_NTC_PDAC (n=5)
No Tumor Control (n=5)	Gross Weight (g) (+) Tumor	Net Weight (g) (-) Tumor	TA Mass (mg)	Days (x axis)	Lower Limb Lean Mass (g) (n=5)		Lower Limb Fat Mass (g) (n=5)		Total Body Weight (g) (n=5)		Muscle fiber CSA (μm2) (EDL) (n=5)	Muscle fiber CSA (μm2) (SOL) (n=5)	Muscle (TA) Fiber Area (μm2)
1			34.95		Mean	STD	Mean	STD	Mean	STD
2			35.2	0	0.21397	0.015929	0.04403	0.006065	18.96	0.882043	1330.22	1665.68	1860.74
3			36.65	14	0.214448	0.009579	0.045552	0.003869	19.08	0.766159	1504.76	1850.89	1840.61
4			35.2	35	0.223	0.011013	0.046	0.003308	20.48	0.785493	1453.3	1412.65	1798.29
5			34.2	42	0.236333	0.013252	0.044667	0.002206	20.92	0.909395	1384.83	1545.45	1731.66
				49	0.235531	0.019828	0.050469	0.004937	20.92	0.909395	1323.97	1376.86	1603.76
				56	0.236804	0.009544	0.048197	0.006964	21.52	1.00349
PDAC
1	21.1	17.32	22.45	0	0.191366	0.013387	0.042384	0.003938	18.825	0.801561	622.983	752.875	1464.22
2	18.4	15.4	22.45	14	0.21123	0.019366	0.04127	0.001066	18.475	0.680074	609.63	807.596	1142.46
3	23.4	18	22.8	35	0.246574	0.029122	0.044676	0.004341	20.125	0.828654	656.948	818.966	600.771
4	19	15.09	20.1	42	0.217788	0.022683	0.044712	0.004276	20.4	0.629153	609.77	777.284	1206.96
5	19	14.62	16.25	49	0.20851	0.033258	0.04524	0.003426	20.5	0.699405	640.622	729.166	895.501
				56	0.179955	0.01682	0.032545	0.005303	20.775	1.40238

## Sheet: TA_DEXA_PDAC (n=15)
PDAC (n=15)	TA (mg)	DEXA (g)
1	25.6	0.158959
2	26.5	0.180263
3	32.2	0.203292
4	25.8	0.174006
5	23.9	0.16069
6	27	0.180366
7	35.4	0.192931
8	26.7	0.16781
9	23.5	0.162518
10	35.5	0.205854
11	27	0.165733
12	21	0.158275
13	21.1	0.169368
14	20.3	0.157957
15	29.6	0.198026
